# Supplementary material for: Early-exposure to new sex pheromone blends alters mate preference in female butterflies and in their offspring
Source: Nat Commun. 2020 Jan 2;11:53. doi: 10.1038/s41467-019-13801-2 (PMC6940390; doi:10.1038/s41467-019-13801-2)
Supplement: Supplementary file 4 — Source Data [file 41467_2019_13801_MOESM4_ESM.xlsx]

## Sheet: Figure 1b
Id	treatment	ng msp1	ng msp2	ng msp3
1	wt1	4097.66	307.28	8747.89
2	wt1	3107.03	183.837	7299.69
3	wt1	2422.09	587.82	11387
4	wt1	1267.61	502.981	11956
5	wt1	2234.88	431.061	6824.3
6	nb1	389.297	0	1186.95
7	nb1	632.11	0	2872.91
8	nb1	856.627	0	1762.58
9	nb1	506.284	0	6811.23
10	nb1	643.463	0	2176.09
11	nb1	361.623	0	5819.84
12	nb1	204.986	0	3245.87

## Sheet: Figure 1c
Id	treatment	ng msp1	ng msp2	ng msp3
13	wt2	1205.41	216.61	4517.37
14	wt2	1139.52	131.889	7882.27
15	wt2	1218.28	195.618	4756.45
16	wt2	1561.17	172.614	5913.83
17	wt2	1972.24	150.818	7151.72
18	nb2	3255.35	10764.5	12369.9
19	nb2	1601.77	9995.69	6185.81
20	nb2	1368.71	9870.83	3751.82
21	nb2	2650.1	10686.3	10238.8
22	nb2	1533.99	10154.9	5218.62
23	nb2	3126.76	11233.3	9682.03
24	nb2	2112.18	10652.2	10572.9
25	nb2	2394.06	9968.82	7991.86
26	nb2	1598.97	10551.9	6011.35
27	nb2	1766.63	10242.1	8266.66

## Sheet: Figure 2
treatment	family	age exp	age choice	female choice
F1wt1	E121	NA	6do	0
F1wt1	E121	NA	6do	1
F1wt1	E121	NA	4do	0
F1wt1	E121	NA	4do	0
F1wt1	E121	NA	4do	1
F1wt1	E122	NA	4do	1
F1wt1	E122	NA	4do	1
F1wt1	E123	NA	4do	0
F1wt1	E150	NA	4do	0
F1wt1	E150	NA	4do	0
F1wt1	E150	NA	5do	0
F1wt1	E150	NA	5do	0
F1wt1	E150	NA	6do	1
F1wt1	E157	NA	4do	0
F1wt1	E157	NA	4do	0
F1wt1	E157	NA	4do	0
F1wt1	E157	NA	5do	1
F1wt1	E157	NA	5do	0
F1wt1	E173	NA	5do	1
F1wt1	E173	NA	6do	1
F1wt1	E173	NA	4do	0
F1wt1	E173	NA	5do	1
F1wt1	E174	NA	5do	0
F1wt1	E174	NA	4do	0
F1wt1	E174	NA	4do	1
F1wt1	E174	NA	4do	0
F1wt1	E174	NA	6do	1
F1wt1	E174	NA	4do	1
F1wt1	E175	NA	6do	0
F1wt1	E175	NA	5do	0
F1wt1	E175	NA	5do	0
F1wt1	E175	NA	4do	0
F1wt1	E176	NA	4do	0
F1wt1	E176	NA	4do	0
F1wt1	E176	NA	4do	0
F1wt1	E176	NA	4do	0
F1wt1	E176	NA	4do	0
F1wt1	E177	NA	4do	0
F1wt1	E177	NA	4do	0
F1wt1	E177	NA	6do	1
F1wt1	E182	NA	6do	0
F1wt1	E182	NA	5do	0
F1wt1	E182	NA	6do	0
F1wt1	E182	NA	6do	0
F1wt1	E182	NA	5do	0
F1wt1	E183	NA	5do	1
F1wt1	E183	NA	5do	0
F1wt1	E183	NA	5do	0
F1wt1	E184	NA	4do	0
F1wt1	E184	NA	4do	0
F1nb1	E118	NA	6do	0
F1nb1	E118	NA	5do	0
F1nb1	E118	NA	6do	1
F1nb1	E118	NA	6do	0
F1nb1	E119	NA	6do	1
F1nb1	E119	NA	6do	1
F1nb1	E119	NA	4do	0
F1nb1	E119	NA	5do	1
F1nb1	E119	NA	4do	1
F1nb1	E119	NA	4do	1
F1nb1	E119	NA	4do	0
F1nb1	E119	NA	5do	1
F1nb1	E124	NA	6do	0
F1nb1	E124	NA	6do	0
F1nb1	E124	NA	4do	1
F1nb1	E124	NA	6do	0
F1nb1	E153	NA	4do	0
F1nb1	E153	NA	5do	0
F1nb1	E153	NA	4do	0
F1nb1	E153	NA	6do	1
F1nb1	E153	NA	5do	1
F1nb1	E166	NA	4do	0
F1nb1	E166	NA	4do	1
F1nb1	E166	NA	4do	0
F1nb1	E166	NA	5do	1
F1nb1	E166	NA	5do	0
F1nb1	E166	NA	5do	1
F1nb1	E167	NA	5do	0
F1nb1	E167	NA	4do	1
F1nb1	E167	NA	5do	0
F1nb1	E167	NA	4do	0
F1nb1	E167	NA	4do	0
F1nb1	E178	NA	4do	1
F1nb1	E178	NA	4do	1
F1nb1	E178	NA	4do	0
F1nb1	E178	NA	4do	0
F1nb1	E178	NA	4do	1
F1nb1	E179	NA	4do	0
F1nb1	E179	NA	4do	1
F1nb1	E179	NA	4do	0
F1nb1	E179	NA	4do	0
F1nb1	E186	NA	6do	0
F1nb1	E186	NA	4do	0
F1nb1	E186	NA	4do	0
F1nb1	E185	NA	4do	1
F1nb1	E187	NA	5do	1
naive	E100	NA	4do	1
naive	NA	NA	4do	0
naive	NA	NA	6do	0
naive	NA	NA	6do	0
naive	NA	NA	5do	0
naive	NA	NA	5do	0
naive	NA	NA	5do	0
naive	NA	NA	5do	0
naive	NA	NA	5do	1
naive	NA	NA	5do	0
naive	NA	NA	5do	0
naive	NA	NA	5do	0
naive	NA	NA	5do	1
naive	NA	NA	5do	0
naive	NA	NA	5do	1
naive	NA	NA	5do	0
naive	NA	NA	5do	1
naive	NA	NA	5do	0
naive	NA	NA	5do	0
naive	NA	NA	5do	1
naive	NA	NA	5do	1
naive	NA	NA	5do	0
naive	NA	NA	5do	0
naive	NA	NA	5do	1
naive	NA	NA	5do	0
naive	NA	NA	4do	0
naive	NA	NA	4do	0
naive	NA	NA	4do	0
naive	NA	NA	4do	0
naive	NA	NA	4do	0
naive	NA	5do	5do	0
wt1	NA	5do	5do	0
wt1	NA	5do	5do	0
wt1	NA	5do	5do	0
wt1	NA	5do	5do	0
wt1	NA	5do	5do	1
wt1	NA	5do	5do	0
wt1	NA	5do	5do	0
wt1	NA	5do	4do	0
wt1	NA	5do	4do	0
wt1	NA	5do	5do	0
wt1	NA	5do	5do	0
wt1	NA	5do	5do	0
wt1	NA	5do	5do	0
wt1	NA	5do	5do	0
wt1	NA	5do	5do	0
wt1	NA	5do	5do	0
wt1	NA	5do	5do	0
wt1	NA	5do	5do	0
wt1	NA	6do	4do	0
wt1	NA	6do	4do	0
wt1	NA	6do	6do	1
wt1	NA	5do	6do	0
wt1	NA	5do	5do	0
wt1	NA	5do	6do	0
wt1	NA	6do	4do	0
wt1	NA	6do	6do	0
wt1	NA	6do	6do	1
wt1	NA	6do	6do	0
wt1	NA	6do	6do	0
wt1	NA	6do	6do	0
wt1	NA	6do	6do	0
nb1	NA	5do	4do	0
nb1	NA	5do	4do	1
nb1	NA	5do	4do	1
nb1	NA	5do	4do	1
nb1	NA	5do	4do	0
nb1	NA	5do	5do	1
nb1	NA	5do	5do	0
nb1	NA	5do	5do	0
nb1	NA	4do	5do	0
nb1	NA	5do	5do	1
nb1	NA	5do	5do	1
nb1	NA	5do	5do	1
nb1	NA	5do	5do	0
nb1	NA	5do	5do	0
nb1	NA	5do	5do	1
nb1	NA	5do	5do	1
nb1	NA	4do	4do	0
nb1	NA	4do	4do	0
nb1	NA	4do	5do	0
nb1	NA	4do	5do	1
nb1	NA	4do	5do	0
nb1	NA	4do	5do	1
nb1	NA	4do	5do	0
nb1	NA	6do	6do	0
nb1	NA	6do	6do	0
nb1	NA	6do	6do	0
nb1	NA	5do	6do	1
nb1	NA	6do	6do	1
nb1	NA	6do	6do	1
nb1	NA	6do	6do	1
nb1	NA	6do	6do	0

## Sheet: Figure 3
treatment	family	age exp	age choice	mark	female choice
F1nb2	F01	NA	5do	top	1
F1nb2	F01	NA	6do	top	1
F1nb2	F01	NA	6do	top	0
F1nb2	F01	NA	6do	top	0
F1nb2	F01	NA	6do	top	1
F1nb2	F01	NA	5do	top	1
F1nb2	F03	NA	5do	top	0
F1nb2	F03	NA	4do	top	0
F1nb2	F03	NA	4do	top	0
F1nb2	F03	NA	4do	top	1
F1nb2	F03	NA	4do	top	0
F1nb2	F05	NA	6do	top	0
F1nb2	F05	NA	4do	top	0
F1wt2	F06	NA	6do	top	1
F1wt2	F06	NA	4do	top	1
F1wt2	F06	NA	4do	top	1
F1wt2	F06	NA	4do	top	1
F1wt2	F06	NA	4do	top	0
F1wt2	F07	NA	5do	top	1
F1wt2	F07	NA	5do	top	1
F1wt2	F07	NA	6do	top	1
F1wt2	F07	NA	4do	top	0
F1wt2	F08	NA	4do	top	0
F1wt2	F08	NA	4do	top	0
F1wt2	F08	NA	4do	top	0
F1wt2	F08	NA	4do	top	0
F1wt2	F08	NA	4do	top	1
F1wt2	F09	NA	6do	top	0
F1wt2	F09	NA	4do	top	0
F1wt2	F09	NA	4do	top	1
F1wt2	F09	NA	4do	top	1
F1nb2	F10	NA	4do	bottom	1
F1wt2	F12	NA	5do	bottom	1
F1wt2	F12	NA	5do	top	0
F1wt2	F12	NA	4do	bottom	0
F1wt2	F12	NA	4do	bottom	0
F1nb2	F13	NA	4do	top	0
F1nb2	F13	NA	4do	top	1
F1nb2	F13	NA	5do	top	0
F1nb2	F13	NA	4do	top	0
F1wt2	F14	NA	6do	top	0
F1wt2	F14	NA	5do	bottom	1
F1wt2	F14	NA	6do	bottom	1
F1nb2	F16	NA	4do	top	0
F1nb2	F16	NA	4do	top	1
F1nb2	F16	NA	5do	bottom	1
F1nb2	F17	NA	4do	top	1
F1nb2	F17	NA	6do	top	0
F1nb2	F19	NA	4do	bottom	1
F1nb2	F19	NA	6do	bottom	1
F1nb2	F20	NA	4do	bottom	1
F1nb2	F20	NA	6do	bottom	1
F1nb2	F20	NA	4do	top	0
F1nb2	F21	NA	5do	top	0
F1nb2	F21	NA	5do	top	1
F1nb2	F25	NA	5do	bottom	1
F1wt2	F27	NA	6do	bottom	1
F1wt2	F27	NA	4do	bottom	0
F1wt2	F27	NA	4do	bottom	1
F1wt2	F27	NA	4do	bottom	0
F1wt2	F27	NA	4do	top	1
F1nb2	F28	NA	6do	top	1
F1nb2	F28	NA	4do	top	1
F1nb2	F28	NA	5do	bottom	0
F1nb2	F28	NA	4do	bottom	0
F1nb2	F28	NA	4do	top	0
F1nb2	F28	NA	4do	top	1
F1nb2	F29	NA	6do	bottom	1
F1nb2	F29	NA	5do	top	0
F1nb2	F29	NA	4do	bottom	0
F1nb2	F29	NA	4do	top	1
F1nb2	F29	NA	4do	bottom	0
F1nb2	F29	NA	4do	top	0
F1nb2	F29	NA	5do	bottom	1
F1nb2	F29	NA	5do	top	1
F1nb2	F29	NA	4do	bottom	0
F1wt2	F30	NA	6do	top	0
F1wt2	F30	NA	4do	bottom	1
F1wt2	F30	NA	4do	bottom	1
F1wt2	F30	NA	4do	top	0
F1wt2	F30	NA	4do	top	1
F1wt2	F32	NA	6do	top	0
F1wt2	F32	NA	5do	top	1
F1wt2	F32	NA	5do	bottom	1
F1wt2	F32	NA	5do	top	0
F1wt2	F32	NA	4do	top	1
naive	F50	NA	6do	bottom	0
naive	F51	NA	6do	top	1
naive	F52	NA	6do	bottom	1
naive	F53	NA	6do	top	0
naive	F54	NA	6do	bottom	0
naive	F55	NA	6do	top	0
naive	F56	NA	5do	bottom	0
naive	F57	NA	5do	top	0
naive	F58	NA	5do	bottom	1
naive	F59	NA	6do	bottom	0
naive	F60	NA	6do	top	1
naive	F61	NA	6do	bottom	1
naive	F62	NA	6do	top	0
naive	F63	NA	6do	bottom	1
naive	F64	NA	4do	bottom	0
naive	F65	NA	4do	top	0
naive	F66	NA	6do	bottom	0
naive	F67	NA	5do	top	0
naive	F68	NA	5do	bottom	0
naive	F69	NA	4do	top	0
naive	F70	NA	5do	bottom	0
naive	F71	NA	6do	bottom	1
naive	F72	NA	4do	top	0
naive	F73	NA	4do	bottom	0
naive	F74	NA	4do	bottom	0
naive	F75	NA	4do	top	1
naive	F76	NA	4do	top	0
naive	F77	NA	4do	bottom	1
naive	F78	NA	4do	top	0
naive	F79	NA	4do	bottom	0
naive	F80	NA	4do	bottom	0
naive	F81	NA	4do	top	1
naive	F82	NA	4do	top	0
naive	F83	NA	4do	bottom	0
naive	F84	NA	4do	bottom	0
naive	F85	NA	4do	top	0
naive	F86	NA	4do	bottom	1
nb2	F165	5do	5do	top	1
nb2	F166	5do	6do	bottom	1
nb2	F167	5do	5do	top	1
nb2	F168	5do	6do	top	0
nb2	F169	5do	5do	bottom	1
nb2	F170	6do	6do	top	1
nb2	F171	6do	6do	bottom	0
nb2	F172	6do	6do	top	1
nb2	F173	6do	6do	bottom	1
nb2	F174	6do	6do	bottom	1
nb2	F175	6do	6do	top	1
nb2	F176	6do	6do	bottom	1
nb2	F177	6do	5do	top	0
nb2	F178	6do	5do	bottom	0
nb2	F179	5do	5do	top	1
nb2	F180	5do	5do	bottom	1
nb2	F181	5do	5do	top	1
nb2	F182	5do	5do	bottom	1
nb2	F183	6do	6do	top	1
nb2	F184	6do	6do	bottom	0
nb2	F185	6do	6do	bottom	1
nb2	F186	5do	6do	bottom	0
nb2	F187	6do	6do	bottom	0
nb2	F188	6do	5do	top	1
nb2	F189	6do	5do	top	1
wt2	F190	6do	5do	bottom	0
wt2	F191	5do	5do	bottom	1
wt2	F192	5do	5do	top	1
wt2	F193	5do	4do	bottom	1
wt2	F194	5do	4do	top	1
wt2	F195	5do	4do	bottom	0
wt2	F196	5do	6do	bottom	1
wt2	F197	5do	5do	top	0
wt2	F198	6do	6do	top	0
wt2	F199	6do	6do	bottom	0
wt2	F200	6do	6do	top	0
wt2	F201	6do	6do	bottom	1
wt2	F202	6do	4do	top	1
wt2	F203	6do	4do	bottom	0
wt2	F204	6do	4do	top	0
wt2	F205	6do	4do	top	0
wt2	F206	6do	4do	bottom	1
wt2	F207	6do	5do	top	1
wt2	F208	6do	5do	bottom	1
wt2	F209	6do	5do	bottom	0
wt2	F210	6do	5do	top	0
nb2	F211	6do	6do	top	0
nb2	F212	6do	6do	bottom	0
nb2	F213	6do	6do	bottom	1
nb2	F214	5do	6do	bottom	1
nb2	F215	6do	6do	bottom	1
nb2	F216	6do	6do	bottom	1
nb2	F217	6do	6do	top	0
nb2	F218	6do	5do	bottom	0
nb2	F219	6do	6do	top	1
nb2	F220	6do	6do	bottom	1
nb2	F221	6do	6do	top	1
nb2	F222	6do	6do	top	1
nb2	F223	6do	6do	top	0
nb2	F224	6do	6do	bottom	1
nb2	F225	6do	5do	bottom	1
nb2	F226	6do	5do	top	1
nb2	F227	6do	5do	bottom	1
nb2	F228	6do	5do	top	1
nb2	F229	5do	6do	top	0
wt2	F230	6do	6do	top	1
wt2	F231	6do	6do	bottom	0
wt2	F232	6do	6do	top	0
wt2	F233	6do	6do	top	1
wt2	F234	6do	6do	bottom	1
wt2	F235	6do	6do	top	1
wt2	F236	6do	6do	bottom	0
wt2	F237	5do	4do	top	1

## Sheet: Supplementary Note 1
female	choice (hexane=1)
1	0
2	1
3	1
4	1
5	0
6	0
7	0
8	1
9	0
10	1
11	0
12	0
13	1
14	1
15	1
16	1
17	0
18	1
19	1
20	0

## Sheet: Supplementary Figure 1
treatment	MSP2 mass
wt	347.28
wt	304.837
wt	787.82
Hexane-30 minutes	172.614
Hexane-30 minutes	131.889
Hexane-30 minutes	216.61
MSP2 - 30 minutes	11133.3
MSP2 - 30 minutes	9870.83
MSP2 - 30 minutes	10242.1
MSP2 - 2 hours	7139.78
MSP2 - 2 hours	6179.39
MSP2 - 2 hours	8043.74
MSP2 - 4 hours	5825.16
MSP2 - 4 hours	5429.54
MSP2 - 4 hours	4892.22
MSP2 - 6 hours	4017.37
MSP2 - 6 hours	1474.65
MSP2 - 6 hours	2143.26
MSP2 - 8 hours	3530.25
MSP2 - 8 hours	2851.4
MSP2 - 8 hours	2086.49
